# Supplementary material for: Activity of Fusarium oxysporum-Based Silver Nanoparticles on Candida spp. Oral Isolates
Source: Nanomaterials (Basel). 2022 Jan 31;12(3):501. doi: 10.3390/nano12030501 (PMC8840154; doi:10.3390/nano12030501)
Supplement: Supplementary file 1 [file nanomaterials-12-00501-s001.zip]

Archive with 1 entries (1 files):
- nanomaterials-1496216-supplementary.pdf
